# Supplementary material for: Deciphering the Role of miR-200c-3p in Type 1 Diabetes (Subclinical Cardiovascular Disease) and Its Correlation with Inflammation and Vascular Health
Source: Int J Mol Sci. 2022 Dec 10;23(24):15659. doi: 10.3390/ijms232415659 (PMC9778946; doi:10.3390/ijms232415659)
Supplement: Supplementary file 1 [file ijms-23-15659-s001.zip]

Archive with 1 entries (1 files):
- ijms-2054701-supplementary.pdf
